# Supplementary material for: Define the Two Molecular Subtypes of Epithelioid Malignant Pleural Mesothelioma
Source: Cells. 2022 Sep 19;11(18):2924. doi: 10.3390/cells11182924 (PMC9497219; doi:10.3390/cells11182924)
Supplement: Supplementary file 1 [file cells-11-02924-s001.zip]

Archive with 4 entries (4 files):
- cells-1854477-Table S1.pdf
- cells-1854477-Table S2.pdf
- cells-1854477-Table S3.pdf
- cells-1854477-Table S4.pdf
